# Supplementary material for: Dynamic Infrared Thermography Reveals Bilateral Thermal Recovery Asymmetry in Scoliosis
Source: J Clin Med. 2026 Jul 21;15(14):5720. doi: 10.3390/jcm15145720 (PMC13413119; doi:10.3390/jcm15145720)
Supplement: Supplementary file 1 [file jcm-15-05720-s001.zip]

Archive with 1 entries (1 files):
- jcm-4384695-supplementary.pdf
